# Supplementary material for: Toxoplasma gondii AP2XII-2 Contributes to Proper Progression through S-Phase of the Cell Cycle
Source: mSphere. 2020 Sep 16;5(5):e00542-20. doi: 10.1128/mSphere.00542-20 (PMC7494830; doi:10.1128/mSphere.00542-20)
Supplement: TABLE S1 [file mSphere.00542-20-st001.xls]

## Sheet: Sheet1
	Fisher's Exact t-test (results for HA and IgG comparison), fold change (HA/IgG), FC-A: Primary FC score (estimation of backgroud across controls), FC-B: Secondary fc score (estimation of background for each prey), SP (SAINT probability values for proteins), Proteins with SAINT values more than 0.9 are highligted in yellow.
	Accession Number	Identified Proteins	Fisher's Exact Test (p-value): (p < 0.05)	-log10 (p-value)	Fold Change by Sample	log2 fold change	HA beads total peptides experiment one	HA beads total peptides experiment two	IgG beads total peptides experiment one	IgG beads total peptides experiment two	BAIT_FC_A	BAIT_FC_B	BAIT_SP
	TGGT1_202610	protein phosphatase 2c domain containing protein	0.024	1.61979	0	0	0	0	6	11	0	0	0
	TGGT1_203490	GNL3L/Grn1 GTPase	0.084	1.07572	0	0	0	0	4	3	0	0	0
	TGGT1_203630	ribosomal protein RPL44	0.14	0.853872	3.5	1.80735	4	3	1	1	3.69	3.64	0.57
	TGGT1_203990	rhoptry protein ROP12	0.084	1.07572	0	0	0	0	4	0	0	0	0
	TGGT1_204020	ribosomal protein RPL8	0.24	0.619789	0.8	-0.321928	3	21	7	23	1.63	1.17	0
	TGGT1_205360	hypothetical protein	< 0.00010	4	0.01	-6.64386	1	2	93	158	0.03	0.03	0
	TGGT1_205540	DEAD/DEAH box helicase domain-containing protein	0.045	1.34679	0	0	0	0	5	0	0	0	0
	TGGT1_205650	AP2 domain transcription factor AP2VIIa-3	0.045	1.34679	INF	2.80735	4	3	0	0	8.25	8.14	1
	TGGT1_207440	ribosomal protein RPS4	< 0.00010	4	1.04	0.0565835	12	11	0	21	2.98	2.97	0
	TGGT1_207840	ribosomal protein RPS17	0.0027	2.56864	1.58	0.659925	12	7	2	10	3.32	3.18	0
	TGGT1_207920	hypothetical protein	0.024	1.61979	0	0	0	0	6	4	0	0	0
	TGGT1_207990	ribosomal RNA large subunit methyltransferase J protein	< 0.00010	4	0	0	0	0	16	5	0	0	0
	TGGT1_208540	DEAD/DEAH box helicase domain-containing protein	0.0038	2.42022	0	0	0	0	9	6	0	0	0
	TGGT1_209030	actin ACT1	0.61	0.21467	0.14	-2.8365	6	1	7	42	0.39	0.29	0
	TGGT1_210370	hypothetical protein	0.49	0.309804	0.22	-2.18442	7	14	7	85	0.61	0.58	0
	TGGT1_210690	ribosomal protein RPS6	0.053	1.27572	0.56	-0.836501	39	56	40	127	1.21	1.2	0
	TGGT1_214140	hypothetical protein	< 0.00010	4	INF	5.64386	15	35	0	0	51.57	48.21	1
	TGGT1_215460	ribosomal protein RPS24	0.56	0.251812	0.875	-0.192645	8	27	9	31	1.83	1.59	0
	TGGT1_216435	hypothetical protein	0.002	2.69897	0	0	0	0	10	4	0	0	0
	TGGT1_216670	FUSE-binding protein 2 / KH-type splicing regulatory protein	0.29	0.537602	0	0	0	0	2	0	0	0	0
	TGGT1_217570	ribosomal protein RPS27	0.098	1.00877	INF	1.58496	3	0	0	0	4.23	2.73	0.5
	TGGT1_217680	hypothetical protein	< 0.00010	4	0	0	0	0	41	62	0	0	0
	TGGT1_217700	AP2 domain transcription factor AP2XII-2	< 0.00010	4	INF	5.35755	17	24	0	0	42.9	42.57	1
	TGGT1_218600	RNA recognition motif-containing protein	0.045	1.34679	0	0	0	0	5	0	0	0	0
	TGGT1_220270	alveolin domain containing intermediate filament IMC6	0.084	1.07572	0	0	0	0	4	6	0	0	0
	TGGT1_220300	ribosomal protein L15 protein	0.29	0.537602	0	0	0	0	2	0	0	0	0
	TGGT1_220950	hypothetical protein	0.29	0.537602	0	0	0	0	2	3	0	0	0
	TGGT1_221620	putative beta-tubulin	0.21	0.677781	0.3	-1.73697	13	4	10	45	0.74	0.63	0
	TGGT1_221675	hypothetical protein	0.29	0.537602	0	0	0	0	2	0	0	0	0
	TGGT1_221675	hypothetical protein	0.084	1.07572	0	0	0	0	4	0	0	0	0
	TGGT1_222220	alveolin domain containing intermediate filament IMC7	0.084	1.07572	0	0	0	0	4	16	0	0	0
	TGGT1_223050	ribosomal protein RPS20	0.21	0.677781	INF	1	2	0	0	0	3.15	2.3	0.48
	TGGT1_223920	rhoptry neck protein RON3	< 0.00010	4	0.13	-2.94342	22	61	96	526	0.31	0.28	0
	TGGT1_224850	putative polyadenylate binding protein	0.29	0.537602	0	0	0	0	2	0	0	0	0
	TGGT1_225200	hypothetical protein	0.024	1.61979	0	0	0	0	6	0	0	0	0
	TGGT1_226250	DEAD (Asp-Glu-Ala-Asp) box polypeptide DDX3X	0.084	1.07572	0	0	0	0	4	0	0	0	0
	TGGT1_226970	ribosomal protein RPS11	0.0044	2.35655	3.14	1.65076	7	15	0	7	6.79	6.45	0.43
	TGGT1_227290	histone deacetylase HDAC3	0.021	1.67778	INF	3.16993	5	4	0	0	10.31	10.21	1
	TGGT1_227360	ribosomal protein RPL3	< 0.00010	4	0.7	-0.514573	163	63	66	253	0	0	0
	TGGT1_229250	ribosomal protein RPL28	0.098	1.00877	INF	2.80735	3	4	0	0	8.16	8.13	1
	TGGT1_229670	ribosomal protein RPS23	< 0.00010	4	2.7	1.43296	90	29	7	36	6.4	5.38	0.43
	TGGT1_230210	alveolin domain containing intermediate filament IMC10	0.084	1.07572	0	0	0	0	4	7	0	0	0
	TGGT1_231630	alveolin domain containing intermediate filament IMC4	0.16	0.79588	0.07	-3.8365	0	1	3	11	0.26	0.23	0
	TGGT1_231640	alveolin domain containing intermediate filament IMC1	0.00017	3.76955	0	0	0	0	14	18	0	0	0
	TGGT1_232300	ribosomal protein RPS3	0.00043	3.36653	4.16	2.05658	10	25	0	6	11.78	10.9	0.78
	TGGT1_232410	PDI family protein	0.29	0.537602	0	0	0	0	2	4	0	0	0
	TGGT1_232710	ribosomal protein RPS3A	0.018	1.74473	1.5	0.584963	9	9	2	11	2.96	2.96	0
	TGGT1_233460	SAG-related sequence SRS29B (SAG1)	0.013	1.88606	0	0	0	0	7	9	0	0	0
	TGGT1_235990	hypothetical protein	0.29	0.537602	0	0	0	0	2	0	0	0	0
	TGGT1_239260	histone H4	0.56	0.251812	0.2	-2.32193	1	1	2	8	0.55	0.55	0
	TGGT1_239330	ribosomal protein RPL37	0.56	0.251812	0.6	-0.736966	1	2	2	3	1.06	1.03	0
	TGGT1_239760	ribosomal protein RPL22	0.098	1.00877	4	2	3	5	0	2	5.4	5.3	0.61
	TGGT1_240060	hypothetical protein	0.29	0.537602	0	0	0	0	2	0	0	0	0
	TGGT1_243570	ribosomal protein RPS26	0.44	0.356547	0.8	-0.321928	2	2	1	4	1.56	1.56	0
	TGGT1_245460	ribosomal protein RPS8	0.0043	2.36653	0.78	-0.358454	26	46	12	80	1.88	1.83	0
	TGGT1_245680	ribosomal protein RPL21	0.021	1.67778	1.12	0.163499	5	4	0	8	2.73	2.7	0
	TGGT1_246730	hypothetical protein	0.024	1.61979	0	0	0	0	6	0	0	0	0
	TGGT1_247470	putative nucleolar protein	0.055	1.25964	0.06	-4.05889	1	0	7	14	0.17	0.15	0
	TGGT1_248390	ribosomal protein RPL26	0.0096	2.01773	3.33	1.73552	10	10	2	4	5.18	5.17	0.88
	TGGT1_248480	ribosomal protein RPS9	0.14	0.853872	1.83	0.871844	4	7	1	5	3.36	3.28	0.07
	TGGT1_249570	hypothetical protein	0.084	1.07572	0	0	0	0	4	8	0	0	0
	TGGT1_249900	putative adenine nucleotide translocator	0.29	0.537602	0	0	0	0	2	19	0	0	0
	TGGT1_249950	Mak16 protein	0.024	1.61979	0	0	0	0	6	0	0	0	0
	TGGT1_249990	hypothetical protein	< 0.00010	4	0	0	0	0	20	28	0	0	0
	TGGT1_252290	putative importin alpha	0.16	0.79588	0	0	0	0	3	3	0	0	0
	TGGT1_254440	ribosomal protein RPL12	0.29	0.537602	0	0	0	0	2	4	0	0	0
	TGGT1_257390	ribosome biogenesis GTP-binding protein YsxC protein	0.0011	2.95861	0	0	0	0	11	3	0	0	0
	TGGT1_261250	histone H2A1	0.27	0.568636	0.51	-0.971431	4	12	2	29	1.33	1.2	0
	TGGT1_262670	ribosomal protein RPL18A	0.07	1.1549	2	1	8	22	3	12	3.98	3.62	0.08
	TGGT1_262960	putative U1 snRNP-associated protein Usp106	0.099	1.00436	1.77	0.823749	6	26	2	6	6.79	5.53	0.5
	TGGT1_263300	eukaryotic porin protein	0.084	1.07572	0	0	0	0	4	14	0	0	0
	TGGT1_263320	hypothetical protein	0.00017	3.76955	0	0	0	0	14	0	0	0	0
	TGGT1_263700	ribosomal protein RPS14	< 0.00010	4	0.62	-0.68966	21	11	3	48	1.69	1.59	0
	TGGT1_266960	beta tubulin	0.27	0.568636	0.31	-1.68966	14	3	12	42	0.72	0.56	0
	TGGT1_267400	ribosomal protein RPL32	0.077	1.11351	1.4	0.485427	5	8	1	9	2.84	2.8	0
	TGGT1_269190	glyceraldehyde-3-phosphate dehydrogenase GAPDH2	0.16	0.79588	0	0	0	0	3	4	0	0	0
	TGGT1_270240	MAG1 protein (MAG1)	0.024	1.61979	0	0	0	0	6	0	0	0	0
	TGGT1_270380	ribosomal protein RPS13	0.55	0.259637	0.7	-0.514573	4	4	4	7	1.32	1.32	0
	TGGT1_271050	SAG-related sequence SRS34A (SAG2A)	0.29	0.537602	0	0	0	0	2	0	0	0	0
	TGGT1_273760	heat shock protein HSP70	0.19	0.721246	1.25	0.321928	7	8	4	8	2.23	2.23	0
	TGGT1_273840	brix domain-containing protein	< 0.00010	4	0	0	0	0	27	22	0	0	0
	TGGT1_275680	hypothetical protein	0.045	1.34679	INF	2.80735	4	3	0	0	8.25	8.14	1
	TGGT1_277850	trypsin domain-containing protein	< 0.00010	4	0	0	0	0	28	8	0	0	0
	TGGT1_281675	putative protein kinase	0.013	1.88606	0	0	0	0	7	0	0	0	0
	TGGT1_283878	RNA recognition motif-containing protein	< 0.00010	4	0	0	0	0	18	0	0	0	0
	TGGT1_287180	hypothetical protein	0.084	1.07572	0	0	0	0	4	0	0	0	0
	TGGT1_288720	ribosomal protein RPL10	0.27	0.568636	0.64	-0.643856	14	29	12	55	1.45	1.38	0
	TGGT1_288950	AP2 domain transcription factor AP2IX-4	< 0.00010	4	INF	5.72792	15	38	0	0	54.52	50.21	1
	TGGT1_289530	ribosomal protein RPL19	< 0.00010	4	0.2	-2.32193	17	20	78	85	0.39	0.39	0
	TGGT1_289550	WD domain, G-beta repeat-containing protein	0.16	0.79588	0	0	0	0	3	9	0	0	0
	TGGT1_292130	ribosomal protein RPL13A	0.17	0.769551	1.17	0.226509	5	22	2	21	2.78	2.26	0
	TGGT1_292190	hypothetical protein	0.16	0.79588	0	0	0	0	3	3	0	0	0
	TGGT1_293630	hypothetical protein	0.16	0.79588	0	0	0	0	3	0	0	0	0
	TGGT1_294710	RNA recognition motif-containing protein	0.16	0.79588	0	0	0	0	3	0	0	0	0
	TGGT1_299050	ribosomal protein RPL17	0.29	0.537602	1.21	0.275007	6	11	4	10	2.27	2.21	0
	TGGT1_300000	ribosomal protein RPL18	0.032	1.49485	0.625	-0.678072	8	7	2	22	1.58	1.57	0
	TGGT1_305340	corepressor complex CRC230	< 0.00010	4	88	6.45943	45	43	1	0	48.49	48.38	1
	TGGT1_305520	ribosomal protein RPS2	0.26	0.585027	0.6	-0.736966	3	6	1	14	1.5	1.45	0
	TGGT1_306195	hypothetical protein	0.084	1.07572	0	0	0	0	4	0	0	0	0
	TGGT1_308090	rhoptry protein ROP5	0.24	0.619789	0.06	-4.05889	1	0	4	11	0.25	0.21	0
	TGGT1_309120	ribosomal protein RPL4	0.081	1.09151	0.88	-0.184425	48	56	41	77	1.68	1.67	0
	TGGT1_309590	rhoptry protein ROP1	0.29	0.537602	0	0	0	0	2	2	0	0	0
	TGGT1_309600	hypothetical protein	0.0011	2.95861	0	0	0	0	11	37	0	0	0
	TGGT1_309810	ribosomal protein RPP2	0.16	0.79588	0	0	0	0	3	0	0	0	0
	TGGT1_309820	ribosomal protein RPL11	0.43	0.366532	0.384	-1.38082	3	2	2	11	0.94	0.92	0
	TGGT1_310490	ribosomal protein RPL27A	0.021	1.67778	0.7	-0.514573	7	7	1	19	1.82	1.81	0
	TGGT1_311240	putative DnaJ family chaperone	0.21	0.677781	INF	1	2	0	0	0	3.15	2.3	0.48
	TGGT1_311720	chaperonin protein BiP	0.47	0.327902	0.66	-0.599462	4	0	6	0	0.84	0.49	0
	TGGT1_312090	ribosomal protein RPL23	0.0079	2.10237	3.6	1.848	12	24	3	7	6.14	5.89	0.55
	TGGT1_313380	hypothetical protein	0.29	0.537602	0	0	0	0	2	3	0	0	0
	TGGT1_314810	ribosomal protein RPL7	0.0096	2.01773	0.4	-1.32193	6	0	0	15	1.2	0.6	0
	TGGT1_315690	DnaJ domain-containing protein	0.013	1.88606	0	0	0	0	7	22	0	0	0
	TGGT1_319560	microneme MIC3 protein	0.084	1.07572	0	0	4	0	0	0	5.3	3.1	0.5
	TGGT1_324600	heat shock protein	0.16	0.79588	0	0	0	0	3	14	0	0	0
	TGGT1_411430	rhoptry protein ROP5	0.16	0.79588	0	0	0	0	3	8	0	0	0
	TGGT1_411760	actin	0.064	1.19382	0.368	-1.44222	12	9	6	51	0.95	0.93	0
